# Supplementary material for: YY2 in Mouse Preimplantation Embryos and in Embryonic Stem Cells
Source: Cells. 2021 May 7;10(5):1123. doi: 10.3390/cells10051123 (PMC8148602; doi:10.3390/cells10051123)
Supplement: Supplementary file 1 [file cells-10-01123-s001.zip]

Archive with 4 entries (3 files):
- cells-1170830-supplementary/
- cells-1170830-supplementary/cells-1170830-supplementary figures.pdf
- cells-1170830-supplementary/Supplementary Table 1.pdf
- cells-1170830-supplementary/Supplementary Table 2.pdf
